# Supplementary material for: The Impact of Genetic Polymorphism on Complication Development in Heart Failure Patients
Source: J Clin Med. 2024 Dec 25;14(1):35. doi: 10.3390/jcm14010035 (PMC11721630; doi:10.3390/jcm14010035)
Supplement: Supplementary file 1 [file jcm-14-00035-s001.zip]

Archive with 1 entries (1 files):
- jcm-3286088-supplementary.pdf
